# Supplementary material for: Inferring Evolutionary Histories of Pathway Regulation from Transcriptional Profiling Data
Source: PLoS Comput Biol. 2013 Oct 10;9(10):e1003255. doi: 10.1371/journal.pcbi.1003255 (PMC3794907; doi:10.1371/journal.pcbi.1003255)
Supplement: Table S1 — Strains used in this work. (XLSX) [file pcbi.1003255.s009.xlsx]

## Sheet: parent and hybrids
Strain	Species	Genotype	Parents	Source
YHL068	S. cerevisiae	MATa/MATalpha +/lys2Δ0 leu2Δ0/+ his3Δ1/+ met15Δ0/+ ura3Δ0/+	BY4741 x BY4716	Baker Brachmann et al. 1998
CBS 432	S. paradoxus	MATa/MATalpha		Liti et al. 2009
IFO 1815	S. mikatae	MATa/MATalpha		Scannell et al. 2011
CBS 7001	S. bayanus	MATa/MATalpha		Scannell et al. 2011
YYM014	S. paradoxus x S. cerevisiae	MATa/MATalpha +/lys2Δ0 ade2/+ ura3/+	OZY361 x BY4716	gift from Oliver Zill in Jasper Rine's lab; Baker Brachmann et al. 1998
YYM030	S. mikatae x S. cerevisiae	MATa/MATalpha +/lys2Δ0 his3Δ/+	JRY9175 x BY4716	Scannell et al. 2011; Baker Brachmann et al. 1998
YYM015	S. bayanus x S. cerevisiae	MATa/MATalpha +/lys2Δ0 his3/+ ura3/+	JRY9191 x BY4716	Scannell et al. 2011; Baker Brachmann et al. 1998
