# Supplementary material for: Inferring Evolutionary Histories of Pathway Regulation from Transcriptional Profiling Data
Source: PLoS Comput Biol. 2013 Oct 10;9(10):e1003255. doi: 10.1371/journal.pcbi.1003255 (PMC3794907; doi:10.1371/journal.pcbi.1003255)
Supplement: Table S2 — Read mapping statistics from yeast RNA-seq. Each set of rows reports the mapping statistics for reads from RNA-seq libraries used for a comparison of two yeast species. For a given set, in row headings, numerals indicate biological replicates, single species names indicate homozygotes, and species name pairs separated by a slash indicate diploid interspecies hybrids. Each row reports results from one library. Total reads, the full set of reads sequenced. Have polyT, the number of reads containing at least two consecutive Ts at only one end. Uniquely mapped, the number of reads mapping uniquely, with no mismatches, to the concatenated genomes of the two species of the set. Passed through filters, the number of reads whose poly-A tails were unlikely to have originated from oligo-dT mispriming to A-rich regions of the genome; see Methods. (XLSX) [file pcbi.1003255.s010.xlsx]

## Sheet: remapped to both genomes
	Total reads	Have polyT	Uniquely mapped	Passed through filters
cer1	35263649	15642197	9727543	6273472
cer2	32133523	14619470	9157016	6077584
par1	35098829	15395954	8863570	6005490
par2	35834781	17360737	10027682	6984055
cer/par1	31878439	13813493	7992061	5475589
cer/par2	30652873	15505579	9184764	6391409
cer1	32171993	15081178	11312859	7429735
cer2	32017631	14365218	10804306	7107848
mik1	31277610	14831665	10762246	7540061
mik2	28504312	13665083	9998103	7033340
cer/mik1	27379174	12814659	9509241	6448536
cer/mik2	27089814	13020139	9643281	6634676
cer1	31753802	14429130	11910770	7688801
cer2	35935997	15052308	12209706	7895949
bay1	33387336	15513215	12295680	8106861
bay2	32799621	13808501	10891209	7179869
cer/bay1	34960903	15037282	12183296	7777974
cer/bay2	29563728	12913128	10537747	6750018
